# Supplementary material for: Engineering of Silica Mesoporous Materials for CO2 Adsorption
Source: Materials (Basel). 2023 Jun 4;16(11):4179. doi: 10.3390/ma16114179 (PMC10254491; doi:10.3390/ma16114179)
Supplement: Supplementary file 1 [file materials-16-04179-s001.zip]

Archive with 1 entries (1 files):
- materials-2301796-supplementary.pdf
